# Supplementary material for: Molecular Mechanisms of Reversal of Multidrug Resistance in Breast Cancer by Inhibition of P-gp by Cytisine N-Isoflavones Derivatives Explored Through Network Pharmacology, Molecular Docking, and Molecular Dynamics
Source: Int J Mol Sci. 2025 Apr 17;26(8):3813. doi: 10.3390/ijms26083813 (PMC12027943; doi:10.3390/ijms26083813)
Supplement: Supplementary file 1 [file ijms-26-03813-s001.zip]

Archive with 3 entries (3 files):
- Supplemental materials   The information of molecular dynamics.zip
- Supplemental Table S1 IC50 values for CNI3 in combination with DOX for adriamycin.xlsx
- Supplemental Table S2 Grid docking parameters in molecular docking.xlsx
