# Supplementary material for: Molecular Mechanisms of Reversal of Multidrug Resistance in Breast Cancer by Inhibition of P-gp by Cytisine N-Isoflavones Derivatives Explored Through Network Pharmacology, Molecular Docking, and Molecular Dynamics
Source: Int J Mol Sci. 2025 Apr 17;26(8):3813. doi: 10.3390/ijms26083813 (PMC12027943; doi:10.3390/ijms26083813)
Supplement: Supplementary file 1 [file ijms-26-03813-s001.zip › Supplemental Table S1 IC50 values for CNI3 in combination with DOX for adriamycin.xlsx]

## Sheet: Sheet1
					Drugs	IC50±SDa(uM)		Resistance	Reversal
						MCF-7	MCF-7/DOX	Indexb	Indexc
					DOX	1.159±0.02	89.48±0.48	77.2	1
					DOX+CNI3(1uM)	1.53±0.04	58.86±0.37***	50.8	1.5
					DOX+CNI3(5uM)	—	36.87±0.22****	31.8	2.4
					DOX+CNI3(10uM)	—	9.531±0.07***	8.2	9.4
