# Supplementary material for: Molecular Mechanisms of Reversal of Multidrug Resistance in Breast Cancer by Inhibition of P-gp by Cytisine N-Isoflavones Derivatives Explored Through Network Pharmacology, Molecular Docking, and Molecular Dynamics
Source: Int J Mol Sci. 2025 Apr 17;26(8):3813. doi: 10.3390/ijms26083813 (PMC12027943; doi:10.3390/ijms26083813)
Supplement: Supplementary file 1 [file ijms-26-03813-s001.zip › Supplemental Table S2 Grid docking parameters in molecular docking.xlsx]

## Sheet: Sheet1
Supplemental Table S2 Grid docking parameters in molecular docking
Target Name	PDB ID	Binding pocket
		X center	Y center	Z center	X size	Y size	Z size
P-gp	6FN1	151.9	150	149.5	25.3	19.1	23.3
AKT1	6S9W	-11.7	-14.4	13.5	24.6	19.4	25
ALB	8RGL	12.2	-8.8	3.9	20	16.1	17.7
HSP90AA1	2BZ5	31	8	50.2	19.2	18.6	15.4
EGFR	3POZ	18.7	31.8	11.6	20.8	18.4	21.2
CASP1	6CKZ	38.4	11.7	72.1	21	21.5	26.9
ESR1	3CBP	11.7	0.8	11.8	16.7	20.6	17.3
CCND1	6P8E	37	31	63.5	64.3	39.9	61.9
SRC	2H8H	20.7	20	57.7	23	20.2	16.5
PPARG	5Z6S	9.5	49.8	90	17.9	16.5	23.5
